# Supplementary material for: PCSK9 Inhibitor Use and the Risk of Age-Related Macular Degeneration in Patients with Atherosclerotic Cardiovascular Disease
Source: Pharmaceuticals (Basel). 2026 May 11;19(5):750. doi: 10.3390/ph19050750 (PMC13210746; doi:10.3390/ph19050750)
Supplement: Supplementary file 1 [file pharmaceuticals-19-00750-s001.zip]

Archive with 1 entries (1 files):
- pharmaceuticals-4230719-supplementary.pdf
